# Supplementary material for: Tetraspanins distinguish separate extracellular vesicle subpopulations in human serum and plasma – Contributions of platelet extracellular vesicles in plasma samples
Source: J Extracell Vesicles. 2022 May 6;11(5):e12213. doi: 10.1002/jev2.12213 (PMC9077141; doi:10.1002/jev2.12213)
Supplement: Supplementary file 5 — SUPPORTING INFORMATION [file JEV2-11-e12213-s002.xlsx]

## Sheet: Supplementary Table 1
	CD9 MFI	CD63 MFI	CD81 MFI
Serum	147	157	106
EDTA plasma	1641	152	151
Negative Control	103	121	90
