# Supplementary material for: Tetraspanins distinguish separate extracellular vesicle subpopulations in human serum and plasma – Contributions of platelet extracellular vesicles in plasma samples
Source: J Extracell Vesicles. 2022 May 6;11(5):e12213. doi: 10.1002/jev2.12213 (PMC9077141; doi:10.1002/jev2.12213)
Supplement: Supplementary file 6 — SUPPORTING INFORMATION [file JEV2-11-e12213-s005.xlsx]

## Sheet: Supplementary Table 2
		CD63 MFI	CD81 MFI
Anti-CD63 beads	Serum	157	119
Anti-CD63 beads	EDTA plasma	152	125
Anti-CD63 beads	Negative Control	121	121
Anti-CD81 beads	Serum	95	106
Anti-CD81 beads	EDTA plasma	102	151
Anti-CD81 beads	Negative Control	90	90
