# Supplementary material for: Tetraspanins distinguish separate extracellular vesicle subpopulations in human serum and plasma – Contributions of platelet extracellular vesicles in plasma samples
Source: J Extracell Vesicles. 2022 May 6;11(5):e12213. doi: 10.1002/jev2.12213 (PMC9077141; doi:10.1002/jev2.12213)
Supplement: Supplementary file 7 — SUPPORTING INFORMATION [file JEV2-11-e12213-s001.xlsx]

## Sheet: Supplementary Table 1
		CD9 MFI	CD63 MFI	CD81 MFI
Donor 1	Serum	113
	ACD plasma	246
	EDTA plasma	1590
Donor 2	Serum	125
	ACD plasma	309
	EDTA plasma	772
Donor 3	Serum	220
	ACD plasma	246
	EDTA plasma	3931
	Serum		201
	ACD plasma		171
	EDTA plasma		182
	Serum			137
	ACD plasma			301
	EDTA plasma			404
